# Supplementary material for: Development of Targeted Drug Delivery System for the Treatment of SARS-CoV-2 Using Aptamer-Conjugated Gold Nanoparticles
Source: Pharmaceutics. 2024 Sep 30;16(10):1288. doi: 10.3390/pharmaceutics16101288 (PMC11510760; doi:10.3390/pharmaceutics16101288)
Supplement: Supplementary file 1 [file pharmaceutics-16-01288-s001.zip]

Archive with 1 entries (1 files):
- pharmaceutics-3200594-supplementary.pdf
